# Supplementary material for: Artificial Intelligence-Induced Deskilling in Interventional Pulmonology: An International Cross-Sectional Survey on Risk Perception and Mitigation Strategies
Source: Adv Respir Med. 2026 Jul 20;94(4):48. doi: 10.3390/arm94040048 (PMC13398125; doi:10.3390/arm94040048)
Supplement: Supplementary file 1 [file arm-94-00048-s001.zip]

Archive with 2 entries (2 files):
- Survey De-Skilling.pdf
- TABLE S1.pdf
